# Supplementary material for: Plans, Habits, and Theory of Mind
Source: PLoS One. 2016 Sep 1;11(9):e0162246. doi: 10.1371/journal.pone.0162246 (PMC5008760; doi:10.1371/journal.pone.0162246)
Supplement: S1 File — (ZIP) [file pone.0162246.s001.zip]

Archive with 740 entries (733 files):
- data2/
- data2/00165_2_1408401799584.csv
- __MACOSX/
- __MACOSX/data2/
- __MACOSX/data2/._00165_2_1408401799584.csv
- data2/00242_2_1408400711333.csv
- __MACOSX/data2/._00242_2_1408400711333.csv
- data2/01960_2_1408409289919.csv
- __MACOSX/data2/._01960_2_1408409289919.csv
- data2/02249_1_1408401671792.csv
- __MACOSX/data2/._02249_1_1408401671792.csv
- data2/04363_2_1408401257304.csv
- __MACOSX/data2/._04363_2_1408401257304.csv
- data2/05095_1_1408400698145.csv
- __MACOSX/data2/._05095_1_1408400698145.csv
- data2/05415_2_1408400854504.csv
- __MACOSX/data2/._05415_2_1408400854504.csv
- data2/05890_2_1411137383710.csv
- __MACOSX/data2/._05890_2_1411137383710.csv
- data2/05955_1_1411139275382.csv
- __MACOSX/data2/._05955_1_1411139275382.csv
- data2/06165_1_1409888020529.csv
- __MACOSX/data2/._06165_1_1409888020529.csv
- data2/06568_1_1408401838561.csv
- __MACOSX/data2/._06568_1_1408401838561.csv
- data2/06719_1_1411141067191.csv
- __MACOSX/data2/._06719_1_1411141067191.csv
- data2/06884_2_1408410217049.csv
- __MACOSX/data2/._06884_2_1408410217049.csv
- data2/07068_2_1408400808350.csv
- __MACOSX/data2/._07068_2_1408400808350.csv
- data2/08189_1_1408401008460.csv
- __MACOSX/data2/._08189_1_1408401008460.csv
- data2/09194_1_1408409158317.csv
- __MACOSX/data2/._09194_1_1408409158317.csv
- data2/09517_1_1408409675085.csv
- __MACOSX/data2/._09517_1_1408409675085.csv
- data2/09865_2_1409888605974.csv
- __MACOSX/data2/._09865_2_1409888605974.csv
- data2/10162_2_1411137365971.csv
- __MACOSX/data2/._10162_2_1411137365971.csv
- data2/10923_1_1408401866649.csv
- __MACOSX/data2/._10923_1_1408401866649.csv
- data2/10995_1_1409888594716.csv
- __MACOSX/data2/._10995_1_1409888594716.csv
- data2/11102_1_1408401797382.csv
- __MACOSX/data2/._11102_1_1408401797382.csv
- data2/11667_1_1409888214830.csv
- __MACOSX/data2/._11667_1_1409888214830.csv
- data2/12127_2_1409888459349.csv
- __MACOSX/data2/._12127_2_1409888459349.csv
- data2/12827_1_1409888798460.csv
- __MACOSX/data2/._12827_1_1409888798460.csv
- data2/12935_1_1408401283264.csv
- __MACOSX/data2/._12935_1_1408401283264.csv
- data2/13209_1_1408401617566.csv
- __MACOSX/data2/._13209_1_1408401617566.csv
- data2/13560_1_1411138567834.csv
- __MACOSX/data2/._13560_1_1411138567834.csv
- data2/13612_2_1411137973382.csv
- __MACOSX/data2/._13612_2_1411137973382.csv
- data2/14089_2_1408401527610.csv
- __MACOSX/data2/._14089_2_1408401527610.csv
- data2/14474_1_1408400745101.csv
- __MACOSX/data2/._14474_1_1408400745101.csv
- data2/14651_1_1409932687336.csv
- __MACOSX/data2/._14651_1_1409932687336.csv
- data2/14863_1_1408403782741.csv
- __MACOSX/data2/._14863_1_1408403782741.csv
- data2/15048_2_1408401797679.csv
- __MACOSX/data2/._15048_2_1408401797679.csv
- data2/15150_1_1408409068495.csv
- __MACOSX/data2/._15150_1_1408409068495.csv
- data2/15556_2_1408402856092.csv
- __MACOSX/data2/._15556_2_1408402856092.csv
- data2/17056_2_1408409221922.csv
- __MACOSX/data2/._17056_2_1408409221922.csv
- data2/17931_2_1411137379924.csv
- __MACOSX/data2/._17931_2_1411137379924.csv
- data2/19135_1_1408408992865.csv
- __MACOSX/data2/._19135_1_1408408992865.csv
- data2/19383_2_1408409187235.csv
- __MACOSX/data2/._19383_2_1408409187235.csv
- data2/19568_2_1409888149046.csv
- __MACOSX/data2/._19568_2_1409888149046.csv
- data2/19708_2_1408401745585.csv
- __MACOSX/data2/._19708_2_1408401745585.csv
- data2/20243_2_1411137308438.csv
- __MACOSX/data2/._20243_2_1411137308438.csv
- data2/20709_1_1408411190295.csv
- __MACOSX/data2/._20709_1_1408411190295.csv
- data2/21076_1_1408401779719.csv
- __MACOSX/data2/._21076_1_1408401779719.csv
- data2/21088_1_1408401670048.csv
- __MACOSX/data2/._21088_1_1408401670048.csv
- data2/21096_2_1408401964514.csv
- __MACOSX/data2/._21096_2_1408401964514.csv
- data2/21357_2_1408401832724.csv
- __MACOSX/data2/._21357_2_1408401832724.csv
- data2/21685_2_1408401878719.csv
- __MACOSX/data2/._21685_2_1408401878719.csv
- data2/21738_2_1408401273359.csv
- __MACOSX/data2/._21738_2_1408401273359.csv
- data2/21798_1_1408402246111.csv
- __MACOSX/data2/._21798_1_1408402246111.csv
- data2/21990_2_1408401551710.csv
- __MACOSX/data2/._21990_2_1408401551710.csv
- data2/22013_2_1408409094236.csv
- __MACOSX/data2/._22013_2_1408409094236.csv
- data2/22281_2_1408401677056.csv
- __MACOSX/data2/._22281_2_1408401677056.csv
- data2/22302_2_1411138464580.csv
- __MACOSX/data2/._22302_2_1411138464580.csv
- data2/22435_1_1411138994949.csv
- __MACOSX/data2/._22435_1_1411138994949.csv
- data2/22964_1_1408401952987.csv
- __MACOSX/data2/._22964_1_1408401952987.csv
- data2/23410_2_1409889217627.csv
- __MACOSX/data2/._23410_2_1409889217627.csv
- data2/23524_1_1411137387515.csv
- __MACOSX/data2/._23524_1_1411137387515.csv
- data2/23540_2_1408401737395.csv
- __MACOSX/data2/._23540_2_1408401737395.csv
- data2/24288_1_1408401774607.csv
- __MACOSX/data2/._24288_1_1408401774607.csv
- data2/24631_1_1408401746501.csv
- __MACOSX/data2/._24631_1_1408401746501.csv
- data2/24640_2_1411140192115.csv
- __MACOSX/data2/._24640_2_1411140192115.csv
- data2/24877_1_1411137268743.csv
- __MACOSX/data2/._24877_1_1411137268743.csv
- data2/25114_1_1408401613378.csv
- __MACOSX/data2/._25114_1_1408401613378.csv
- data2/25198_2_1409887672961.csv
- __MACOSX/data2/._25198_2_1409887672961.csv
- data2/25421_2_1408409019536.csv
- __MACOSX/data2/._25421_2_1408409019536.csv
- data2/25919_1_1408409160308.csv
- __MACOSX/data2/._25919_1_1408409160308.csv
- data2/26118_1_1408401755365.csv
- __MACOSX/data2/._26118_1_1408401755365.csv
- data2/26302_1_1408400858271.csv
- __MACOSX/data2/._26302_1_1408400858271.csv
- data2/27334_1_1411138803710.csv
- __MACOSX/data2/._27334_1_1411138803710.csv
- data2/27341_1_1408405858940.csv
- __MACOSX/data2/._27341_1_1408405858940.csv
- data2/27488_1_1408401786035.csv
- __MACOSX/data2/._27488_1_1408401786035.csv
- data2/27777_1_1408412376834.csv
- __MACOSX/data2/._27777_1_1408412376834.csv
- data2/28128_2_1409889117754.csv
- __MACOSX/data2/._28128_2_1409889117754.csv
- data2/28396_2_1411137700804.csv
- __MACOSX/data2/._28396_2_1411137700804.csv
- data2/28594_1_1408401808463.csv
- __MACOSX/data2/._28594_1_1408401808463.csv
- data2/28901_2_1409888077106.csv
- __MACOSX/data2/._28901_2_1409888077106.csv
- data2/29246_1_1409888007117.csv
- __MACOSX/data2/._29246_1_1409888007117.csv
- data2/29471_2_1409887596885.csv
- __MACOSX/data2/._29471_2_1409887596885.csv
- data2/30870_2_1411138672288.csv
- __MACOSX/data2/._30870_2_1411138672288.csv
- data2/30963_1_1408401559669.csv
- __MACOSX/data2/._30963_1_1408401559669.csv
- data2/31315_2_1408408973171.csv
- __MACOSX/data2/._31315_2_1408408973171.csv
- data2/31642_1_1408411222586.csv
- __MACOSX/data2/._31642_1_1408411222586.csv
- data2/32887_2_1409887670779.csv
- __MACOSX/data2/._32887_2_1409887670779.csv
- data2/33218_1_1408401850962.csv
- __MACOSX/data2/._33218_1_1408401850962.csv
- data2/34094_2_1408403671133.csv
- __MACOSX/data2/._34094_2_1408403671133.csv
- data2/34254_2_1411140780416.csv
- __MACOSX/data2/._34254_2_1411140780416.csv
- data2/34676_1_1411137354017.csv
- __MACOSX/data2/._34676_1_1411137354017.csv
- data2/34784_1_1408401524155.csv
- __MACOSX/data2/._34784_1_1408401524155.csv
- data2/35005_1_1408401721075.csv
- __MACOSX/data2/._35005_1_1408401721075.csv
- data2/36351_1_1409887769718.csv
- __MACOSX/data2/._36351_1_1409887769718.csv
- data2/36576_1_1408409363092.csv
- __MACOSX/data2/._36576_1_1408409363092.csv
- data2/36611_2_1408409141844.csv
- __MACOSX/data2/._36611_2_1408409141844.csv
- data2/36795_1_1411139305642.csv
- __MACOSX/data2/._36795_1_1411139305642.csv
- data2/37055_1_1409887869754.csv
- __MACOSX/data2/._37055_1_1409887869754.csv
- data2/37325_2_1411137297306.csv
- __MACOSX/data2/._37325_2_1411137297306.csv
- data2/37964_2_1411139604022.csv
- __MACOSX/data2/._37964_2_1411139604022.csv
- data2/38579_2_1408409182198.csv
- __MACOSX/data2/._38579_2_1408409182198.csv
- data2/38628_2_1409889102476.csv
- __MACOSX/data2/._38628_2_1409889102476.csv
- data2/39460_1_1408401611583.csv
- __MACOSX/data2/._39460_1_1408401611583.csv
- data2/39986_2_1408401842565.csv
- __MACOSX/data2/._39986_2_1408401842565.csv
- data2/40193_1_1408401189523.csv
- __MACOSX/data2/._40193_1_1408401189523.csv
- data2/40465_2_1408402441973.csv
- __MACOSX/data2/._40465_2_1408402441973.csv
- data2/41063_1_1408409213657.csv
- __MACOSX/data2/._41063_1_1408409213657.csv
- data2/41279_2_1409888139986.csv
- __MACOSX/data2/._41279_2_1409888139986.csv
- data2/41715_1_1408401908851.csv
- __MACOSX/data2/._41715_1_1408401908851.csv
- data2/41780_2_1408401610621.csv
- __MACOSX/data2/._41780_2_1408401610621.csv
- data2/41789_2_1411137822784.csv
- __MACOSX/data2/._41789_2_1411137822784.csv
- data2/42535_1_1409889123957.csv
- __MACOSX/data2/._42535_1_1409889123957.csv
- data2/42718_2_1411137385212.csv
- __MACOSX/data2/._42718_2_1411137385212.csv
- data2/43529_2_1408402182640.csv
- __MACOSX/data2/._43529_2_1408402182640.csv
- data2/43709_1_1408409073083.csv
- __MACOSX/data2/._43709_1_1408409073083.csv
- data2/43898_2_1408409168645.csv
- __MACOSX/data2/._43898_2_1408409168645.csv
- data2/44460_2_1411137729910.csv
- __MACOSX/data2/._44460_2_1411137729910.csv
- data2/44610_1_1408409175969.csv
- __MACOSX/data2/._44610_1_1408409175969.csv
- data2/44682_2_1408400717306.csv
- __MACOSX/data2/._44682_2_1408400717306.csv
- data2/44778_2_1409887738299.csv
- __MACOSX/data2/._44778_2_1409887738299.csv
- data2/45060_2_1408409279925.csv
- __MACOSX/data2/._45060_2_1408409279925.csv
- data2/45197_2_1409888302329.csv
- __MACOSX/data2/._45197_2_1409888302329.csv
- data2/46026_2_1408401748317.csv
- __MACOSX/data2/._46026_2_1408401748317.csv
- data2/46264_1_1408408994011.csv
- __MACOSX/data2/._46264_1_1408408994011.csv
- data2/46570_2_1408402097020.csv
- __MACOSX/data2/._46570_2_1408402097020.csv
- data2/46736_1_1411141127753.csv
- __MACOSX/data2/._46736_1_1411141127753.csv
- data2/48164_1_1409887301919.csv
- __MACOSX/data2/._48164_1_1409887301919.csv
- data2/48854_1_1411139524614.csv
- __MACOSX/data2/._48854_1_1411139524614.csv
- data2/48980_2_1411137745227.csv
- __MACOSX/data2/._48980_2_1411137745227.csv
- data2/48999_1_1409887693058.csv
- __MACOSX/data2/._48999_1_1409887693058.csv
- data2/49143_1_1408400873665.csv
- __MACOSX/data2/._49143_1_1408400873665.csv
- data2/49244_2_1409892443203.csv
- __MACOSX/data2/._49244_2_1409892443203.csv
- data2/50342_2_1408401603498.csv
- __MACOSX/data2/._50342_2_1408401603498.csv
- data2/50520_2_1411139681793.csv
- __MACOSX/data2/._50520_2_1411139681793.csv
- data2/50979_1_1408401811337.csv
- __MACOSX/data2/._50979_1_1408401811337.csv
- data2/51592_2_1411137792482.csv
- __MACOSX/data2/._51592_2_1411137792482.csv
- data2/51823_2_1411138682379.csv
- __MACOSX/data2/._51823_2_1411138682379.csv
- data2/52026_2_1408400802375.csv
- __MACOSX/data2/._52026_2_1408400802375.csv
- data2/52234_2_1408400773794.csv
- __MACOSX/data2/._52234_2_1408400773794.csv
- data2/52533_1_1408401200529.csv
- __MACOSX/data2/._52533_1_1408401200529.csv
- data2/53411_2_1409887658167.csv
- __MACOSX/data2/._53411_2_1409887658167.csv
- data2/54355_1_1409887705100.csv
- __MACOSX/data2/._54355_1_1409887705100.csv
- data2/54469_1_1408401235312.csv
- __MACOSX/data2/._54469_1_1408401235312.csv
- data2/55956_1_1408409160816.csv
- __MACOSX/data2/._55956_1_1408409160816.csv
- data2/56436_1_1409889437104.csv
- __MACOSX/data2/._56436_1_1409889437104.csv
- data2/56915_1_1408401499742.csv
- __MACOSX/data2/._56915_1_1408401499742.csv
- data2/57437_2_1408401401149.csv
- __MACOSX/data2/._57437_2_1408401401149.csv
- data2/58595_2_1408452352552.csv
- __MACOSX/data2/._58595_2_1408452352552.csv
- data2/58656_2_1409888932490.csv
- __MACOSX/data2/._58656_2_1409888932490.csv
- data2/58849_2_1409889374900.csv
- __MACOSX/data2/._58849_2_1409889374900.csv
- data2/58881_2_1408400815153.csv
[truncated: 440 more entries]
