# Supplementary material for: Plans, Habits, and Theory of Mind
Source: PLoS One. 2016 Sep 1;11(9):e0162246. doi: 10.1371/journal.pone.0162246 (PMC5008760; doi:10.1371/journal.pone.0162246)
Supplement: S1 File — (ZIP) [file pone.0162246.s001.zip › data2/09865_2_1409888605974.csv]

1
1
1
1
1
1
1
1
4
he might have more info about why it might not be a shortcut for time or something else	saftey?
