# Supplementary material for: Plans, Habits, and Theory of Mind
Source: PLoS One. 2016 Sep 1;11(9):e0162246. doi: 10.1371/journal.pone.0162246 (PMC5008760; doi:10.1371/journal.pone.0162246)
Supplement: S1 File — (ZIP) [file pone.0162246.s001.zip › data2/21990_2_1408401551710.csv]

6
1
1
1
1
1
1
2
6
He liked his ordinary route home I believe. he was comfortable with his routine route.
