# Supplementary material for: Plans, Habits, and Theory of Mind
Source: PLoS One. 2016 Sep 1;11(9):e0162246. doi: 10.1371/journal.pone.0162246 (PMC5008760; doi:10.1371/journal.pone.0162246)
Supplement: S1 File — (ZIP) [file pone.0162246.s001.zip › data2/27341_1_1408405858940.csv]

6
4
6
I think that he either preferred the long route (scenery maybe) or there was a store or other kind of stop on that side of town that he regularly hits before going home.
