# Supplementary material for: Plans, Habits, and Theory of Mind
Source: PLoS One. 2016 Sep 1;11(9):e0162246. doi: 10.1371/journal.pone.0162246 (PMC5008760; doi:10.1371/journal.pone.0162246)
Supplement: S1 File — (ZIP) [file pone.0162246.s001.zip › data2/31315_2_1408408973171.csv]

5
6
4
2
2
1
2
1
6
Because he didn't want to rush to get home to his wife and enjoyed the peace in his car.
