# Supplementary material for: Plans, Habits, and Theory of Mind
Source: PLoS One. 2016 Sep 1;11(9):e0162246. doi: 10.1371/journal.pone.0162246 (PMC5008760; doi:10.1371/journal.pone.0162246)
Supplement: S1 File — (ZIP) [file pone.0162246.s001.zip › data2/37964_2_1411139604022.csv]

6
6
6
2
1
1
1
1
1
He was used to taking the West route - even though north was shorter	west felt shorter or was just a more enjoyable ride home.
