# Supplementary material for: Plans, Habits, and Theory of Mind
Source: PLoS One. 2016 Sep 1;11(9):e0162246. doi: 10.1371/journal.pone.0162246 (PMC5008760; doi:10.1371/journal.pone.0162246)
Supplement: S1 File — (ZIP) [file pone.0162246.s001.zip › data2/38579_2_1408409182198.csv]

3
2
2
2
1
1
1
1
6
Bob either doesn't have access to the road or Bob likes scenic routes.
