# Supplementary material for: Plans, Habits, and Theory of Mind
Source: PLoS One. 2016 Sep 1;11(9):e0162246. doi: 10.1371/journal.pone.0162246 (PMC5008760; doi:10.1371/journal.pone.0162246)
Supplement: S1 File — (ZIP) [file pone.0162246.s001.zip › data2/46570_2_1408402097020.csv]

2
2
2
1
1
1
1
1
6
Because he's used to taking the other path home and din't notice the shortest path was open
